# Supplementary material for: Determination of Polar Heterocyclic Aromatic Amines in Meat Thermally Treated in a Roasting Bag with Dried Fruits
Source: Foods. 2025 Feb 8;14(4):559. doi: 10.3390/foods14040559 (PMC11854267; doi:10.3390/foods14040559)
Supplement: Supplementary file 1 [file foods-14-00559-s001.zip]

Archive with 1 entries (1 files):
- foods-3431113-supplementary.pdf
